# Supplementary material for: Investigating Performance, Functional Outcomes, and Patient Autonomy in a Rural Community Hospital: A Real-Life Descriptive Cohort Study of Territorial Intermediate Care
Source: Healthcare (Basel). 2026 Jun 18;14(12):1757. doi: 10.3390/healthcare14121757 (PMC13299622; doi:10.3390/healthcare14121757)
Supplement: Supplementary file 1 [file healthcare-14-01757-s001.zip]

Archive with 1 entries (1 files):
- healthcare-4291323-supplementary.pdf
